# Supplementary material for: Cascading effects of thermally-induced anemone bleaching on associated anemonefish hormonal stress response and reproduction
Source: Nat Commun. 2017 Oct 10;8:716. doi: 10.1038/s41467-017-00565-w (PMC5634421; doi:10.1038/s41467-017-00565-w)
Supplement: Supplementary file 2 — Supplementary Data 1 [file 41467_2017_565_MOESM2_ESM.xlsx]

## Sheet: Sheet1
Family	Species	Dependency on coral or anemone species
Tripterygiidae	Hecolgramma sp	no
Synodontidae	Synodus binotatus	no
Synodontidae	Synodus dermatogenys	no
Synodontidae	Synodus jaculus	no
Synodontidae	Synodus variegatus	no
Synodontidae	Saurida gracilis	no
Synodontidae	Saurida nebulosa	no
Carapidae	Brotula multibarbata	no
Carapidae	Onuxodon fowleri	no
Antennariidae	Antenarius coccineus	no
Antennariidae	Antenarius commerson	no
Antennariidae	Antenarius maculatus	no
Antennariidae	Antenarius nummifer	no
Antennariidae	Histrio histrio	no
Holocentridae	Neoniphon argenteus	no
Holocentridae	Neoniphon aurolineatus	no
Holocentridae	Neoniphon opercularis	no
Holocentridae	Neoniphon sammara	no
Holocentridae	Sargocentrum caudimaculatum	no
Holocentridae	Sargocentrum diadema	no
Holocentridae	Sargocentrum microstoma	no
Holocentridae	Sargocentrum punctatissimum	no
Holocentridae	Sargocentrum spiniferum	no
Holocentridae	Sargocentrum tiere	no
Holocentridae	Sargocentrum tieroides	no
Holocentridae	Myripristis adusta	no
Holocentridae	Myripristis amaena	no
Holocentridae	Myripristis berndti	no
Holocentridae	Myripristis chryseres	no
Holocentridae	Myripristis earli	no
Holocentridae	Myripristis kuntee	no
Holocentridae	Myripristis murdjan	no
Holocentridae	Myripristis pralinia	no
Holocentridae	Myripristis violacea	no
Holocentridae	Myripristis vittata	no
Holocentridae	Myripristis woodsi	no
Aulostomidae	Aulostomus chinensis	no
Fistularidae	Fistularia commersonii	no
Syngnathidae	Choeroichthys sculptus	no
Syngnathidae	Choeroichthys flavofasciatus	no
Syngnathidae	Doryramphus excisus	no
Syngnathidae	Dunckerocampus dactylophorus	no
Syngnathidae	Hippocampus histrix	no
Scorpaenidae	Dendrochirus biocellatus	no
Scorpaenidae	Pterois antennata	no
Scorpaenidae	Pterois radiata	no
Scorpaenidae	Pterois volitans	no
Scorpaenidae	Parascorpaena mcadamsi	no
Scorpaenidae	Scorpaenodes guamensis	no
Scorpaenidae	Scorpaenopsis diabolus	no
Scorpaenidae	Scorpaenopsis macrochir	no
Scorpaenidae	Scorpaenopsis papuensis	no
Scorpaenidae	Scorpaenopsis possi	no
Scorpaenidae	Sebastapistes fowleri	no
Scorpaenidae	Sebastapistes strongia	no
Scorpaenidae	Sebastapistes tinkhami	no
Scorpaenidae	Synaceia verrucosa	no
Scorpaenidae	Taenianotus triacanthus	no
Dactylopteridae	Eurycephalus otaiensis	no
Dactylopteridae	Dactyloptena orientalis	no
Serranidae	Pseudanthias lori	no
Serranidae	Pseudanthias mooreanus	no
Serranidae	Pseudanthias olivaceus	no
Serranidae	Pseudanthias pascalus	no
Serranidae	Pseudanthias ventralis	no
Serranidae	Pseudanthias sp.	no
Serranidae	Cephalopholis argus	no
Serranidae	Cephalopholis aurantia	no
Serranidae	Cephalopholis leopardus	no
Serranidae	Cephalopholis polleni	no
Serranidae	Cephalopholis sexmaculata	no
Serranidae	Cephalopholis spiloparaea	no
Serranidae	Cephalopholis urodeta	no
Serranidae	Epinephelus fasciatus	no
Serranidae	Epinephelus hexagonatus	no
Serranidae	Epinephelus lanceolatus	no
Serranidae	Epinephelus merra	no
Serranidae	Epinephelus polyphekadion	no
Serranidae	Epinephelus socialis	no
Serranidae	Epinephelus tauvina	no
Serranidae	Gracila albomarginata	no
Serranidae	Plectropomus laevis	no
Serranidae	Variola louti	no
Serranidae	Belanoperca chabanaudi	no
Serranidae	Gramistes sexlineatus	no
Serranidae	Pogonoperca punctata	no
Serranidae	Liopropoma tonstrinum	no
Kuhliidae	Kuhlia mugil	no
Kuhliidae	Kuhlia sandvicensis	no
Priacanthidae	Heteropriacanthus cruentatus	no
Priacanthidae	Priacanthus hamrur	no
Apogonidae	Apogon doryssa	no
Apogonidae	Apogon lativittatus	no
Apogonidae	Apogonichthys perdix	no
Apogonidae	Cheilodipterus macrodon	no
Apogonidae	Lachneratus phasmaticus	no
Apogonidae	Ostorhincus angustatus	no
Apogonidae	Ostorhincus apogonides	no
Apogonidae	Ostorhincus fuscus	no
Apogonidae	Ophichthus nigrofasciatus	no
Apogonidae	Ophichthus savayensis	no
Apogonidae	Pristiapogon exostima	no
Apogonidae	Pristiapogon fraenatus	no
Apogonidae	Pristiapogon kallopterus	no
Apogonidae	Pristiapogon taeniopterus	no
Apogonidae	Siphamia versicolor	no
Apogonidae	Zapogon evermanni	no
Malacanthidae	Hoplolatilus cuniculus	no
Malacanthidae	Hoplolatilus starcki	no
Malacanthidae	Malacanthus brevirostris	no
Malacanthidae	Echeneis naucrates	no
Malacanthidae	Remora remora	no
Malacanthidae	Remorina albescens	no
Carangidae	Alectis ciliaris	no
Carangidae	Carangoides ferdau	no
Carangidae	Caranx orthogrammus	no
Carangidae	Caranx ignobilis	no
Carangidae	Caranx lugubris	no
Carangidae	Caranx melampygus	no
Carangidae	Caranx papuensis	no
Carangidae	Caranx sexfasciatus	no
Carangidae	Decapterus macarellus	no
Carangidae	Decapterus macrosoma	no
Carangidae	Elagatis bipinnulata	no
Carangidae	Gnathanodon speciosus	no
Carangidae	Naucrates ductor	no
Carangidae	Pseudocaranx dentex	no
Carangidae	Scomberoides lysan	no
Carangidae	Selar crumenophthalmus	no
Carangidae	Seriola lalandi	no
Carangidae	Seriola rivoliana	no
Carangidae	Trachinotus baillonii	no
Carangidae	Urspsis secunda	no
Lutjanidae	Aphareus furca	no
Lutjanidae	Aprion viriscens	no
Lutjanidae	Etelis coruscans	no
Lutjanidae	Lutjanus bohar	no
Lutjanidae	Lutjanus fulvus	no
Lutjanidae	Lutjanus gibbus	no
Lutjanidae	Lutjanus kasmira	no
Lutjanidae	Lutjanus monostigma	no
Lutjanidae	Lutjanus rivulatus	no
Lutjanidae	Paracaesio sordida	no
Lutjanidae	Paracaesio xanthura	no
Lutjanidae	Plectrorhincus picus	no
Caesionidae	Pterocaesio tile	no
Lethrinidae	Gnathodentex aureolineatus	no
Lethrinidae	Gymnocranius grandoculis	no
Lethrinidae	Lethrinus obsoletus	no
Lethrinidae	Lethrinus olivaceus	no
Lethrinidae	Lethrinus xanthochilus	no
Lethrinidae	Monotaxis grandoculis	no
Mullidae	Mulloidichthys flavolineatus	no
Mullidae	Mulloidichthys vanicolensis	no
Mullidae	Mulloidichthys barberinus	no
Mullidae	Parupeneus ciliatus	no
Mullidae	Parupeneus cyclostomus	no
Mullidae	Parupeneus insularis	no
Mullidae	Parupeneus multifasciatus	no
Mullidae	Parupeneus pleurostigma	no
Mullidae	Upeneus arge	no
Pempheridae	Pempheris oualensis	no
kyphosidae	Kyphosus cinerascens	no
kyphosidae	Kyphosus vaigiensis	no
kyphosidae	Sectator ocyurus	no
Chaetodontidae	Hemitaurichthys polylepis	no
Chaetodontidae	Hemitaurichthys thompsoni	no
Chaetodontidae	Heniochus acuminatus	no
Chaetodontidae	Heniochus chrysostomus	no
Chaetodontidae	Heniochus monoceros	no
Pomacanthidae	Centropyge bispinosa	no
Pomacanthidae	Centropyge flavicauda	no
Pomacanthidae	Centropyge flavissima	no
Pomacanthidae	Centropyge heraldi	no
Pomacanthidae	Centropyge loriculus	no
Pomacanthidae	Centropyge multicolor	no
Pomacanthidae	Centropyge multifasciata	no
Pomacanthidae	Genicanthus bellus	no
Pomacanthidae	Genicanthus watanabei	no
Pomacanthidae	Pomacanthus imperator	no
Pomacanthidae	Pygoplites diacanthus	no
Pomacentridae	Chromis acares	no
Pomacentridae	Chromis agilis	no
Pomacentridae	Chromis alpha	no
Pomacentridae	Chromis atripectoralis	no
Pomacentridae	Chromis bami	no
Pomacentridae	Chromis flavapicis	no
Pomacentridae	Chromis iomelas	no
Pomacentridae	Chromis margaritifer	no
Pomacentridae	Chromis vanderbilti	no
Pomacentridae	Chromis xanthura	no
Pomacentridae	Lepidozygus tapeinosoma	no
Pomacentridae	Abudefduf septemfasciatus	no
Pomacentridae	Abudefduf sexfasciatus	no
Pomacentridae	Abudefduf sordidus	no
Pomacentridae	Abudefduf vaigiensis	no
Pomacentridae	Chrysiptera glauca	no
Pomacentridae	Chrysiptera leucopoma	no
Pomacentridae	Plectroglyphidodon dickii	no
Pomacentridae	Plectroglyphidodon flaviventris	no
Pomacentridae	Plectroglyphidodon imparipennis	no
Pomacentridae	Plectroglyphidodon Johnstonianus	no
Pomacentridae	Plectroglyphidodon lacrymatus	no
Pomacentridae	Plectroglyphidodon leucozonus	no
Pomacentridae	Pomacentrus coelestis	no
Pomacentridae	Pomacentrus pavo	no
Pomacentridae	Pomacentrus fuscidorsalis	no
Pomacentridae	Stegastes albifasciatus	no
Pomacentridae	Stegastes aureus	no
Pomacentridae	Stegastes fasciolatus	no
Pomacentridae	Stegastes nigricans	no
Pomacentridae	Stegastes punctatus	no
Labridae	Cheilinus chlorourus	no
Labridae	Cheilinus oxycephalus	no
Labridae	Cheilinus trilobatus	no
Labridae	Cheilinus trilobatus	no
Labridae	Cheilinus undulatus	no
Labridae	Cirrhilabrus exquisitus	no
Labridae	Epibulus insidiator	no
Labridae	Oxycheilinus arenatus	no
Labridae	Oxycheilinus bimaculatus	no
Labridae	Oxycheilinus lineatus	no
Labridae	Oxycheilinus unifasciatus	no
Labridae	Pseudocheilinus evanidus	no
Labridae	Pseudocheilinus hexataenia	no
Labridae	Pseudocheilinus ocellatus	no
Labridae	Pseudocheilinus octotaenia	no
Labridae	Pseudocheilinus tetrataenia	no
Labridae	Wetmorella nigropinnata	no
Labridae	Cheilio inermis	no
Labridae	Anampses caeruleopunctatus	no
Labridae	Anampses twistii	no
Labridae	Coris aygula	no
Labridae	Coris gaymard	no
Labridae	Gomphosus varius	no
Labridae	Halichoeres hortulanus	no
Labridae	Halichoeres margaritaceus	no
Labridae	Halichoeres marginatus	no
Labridae	Halichoeres melasmapomus	no
Labridae	Halichoeres ornatissimus	no
Labridae	Halichoeres trimaculatus	no
Labridae	Hemigymnus fasciatus	no
Labridae	Hologymnosus annulatus	no
Labridae	Macropharyngodon meleagris	no
Labridae	Pseudochoris aurantiofasciata	no
Labridae	Pseujuloides atavai	no
Labridae	Pseudojuloides cerasinus	no
Labridae	Stethojulis bandanensis	no
Labridae	Thalassoma amblycephalum	no
Labridae	Thalassoma hardwicke	no
Labridae	Thalassoma lutescens	no
Labridae	Thalassoma purpureum	no
Labridae	Thalassoma quinquevittatum	no
Labridae	Thalassoma trilobatum	no
Labridae	Labroides bicolor	no
Labridae	Labroides dimidiatus	no
Labridae	Labroides polynesica	no
Labridae	Labroides rubrolabiatus	no
Labridae	Pseudodax moluccanus	no
Labridae	Cymolutes praetextatus	no
Labridae	Cymolutes torquatus	no
Labridae	Iniistius pavo	no
Labridae	Iniistius pentadactylus	no
Labridae	Novaculichthys taeniourus	no
Labridae	Xyrichtys halsteadi	no
Scaridae	Calotomus carolinus	no
Scaridae	Cetoscarus ocellatus	no
Scaridae	Chlorurus frontalis	no
Scaridae	Chlorurus microrhinus	no
Scaridae	Chlorurus sordidus	no
Scaridae	Hipposcarus longiceps	no
Scaridae	Leptoscarus vaigiensis	no
Scaridae	Scarus altipinnis	no
Scaridae	Scarus forsteni	no
Scaridae	Scarus frenatus	no
Scaridae	Scarus ghobban	no
Scaridae	Scarus globiceps	no
Scaridae	Scarus niger	no
Scaridae	Scarus oviceps	no
Scaridae	Scarus psittacus	no
Scaridae	Scarus rubroviolaceus	no
Scaridae	Scarus schlegeli	no
Synodontidae	Parapercis millepunctata	no
Synodontidae	Parapercis schauinslandii	no
Tripterygiidae	Enneapterygius pyramis	no
Tripterygiidae	Enneapterygius rhabdotus	no
Blennidae	Alticus arnoldorum	no
Blennidae	Aspidontus dussumieri	no
Blennidae	Aspidontus taeniatus	no
Blennidae	Blenniella gibbifrons	no
Blennidae	Blenniella paula	no
Blennidae	Cirripectes quagga	no
Blennidae	Glyptoparus delicatulus	no
Blennidae	Istiblennius edentulus	no
Blennidae	Petroscirtes xestus	no
Blennidae	Stanulus sp.	no
Callionymidae	Callionymus filamentosus	no
Callionymidae	Callionymus simplicicornis	no
Callionymidae	Diplogrammus goramensis	no
Callionymidae	Synchiropus laddi	no
Gobiidae	Amblyeleotris katherine	no
Gobiidae	Amblygobius nocturnus	no
Gobiidae	Amblygobius phalaena	no
Gobiidae	Asterropteryx semipunctata	no
Gobiidae	Cabillus tongarevae	no
Gobiidae	Coryphopterus duospilus	no
Gobiidae	Coryphopterus neophytus	no
Gobiidae	Ctenogobiops feroculus	no
Gobiidae	Eviota afelei	no
Gobiidae	Eviota infulata	no
Gobiidae	Gnatholepis anjerensis	no
Gobiidae	Gnatholepis cauerensis	no
Gobiidae	Oplopomus oplopomus	no
Gobiidae	Trimma milta	no
Gobiidae	Trimma taylori	no
Gobiidae	Valenciennea strigata	no
Gobiidae	Vanderhorstia ornatissima	no
Gobiidae	Vanderhorstia steelei	no
Microdesmidae	Gunnellichthys curiosus	no
Microdesmidae	Gunnellichthys monostigma	no
Ptereoleotridae	Nemateleotris helfrichi	no
Ptereoleotridae	Nemateleotris magnifica	no
Ptereoleotridae	Ptereleotris evides	no
Ptereoleotridae	Ptereleotris hanae	no
Ptereoleotridae	Ptereleotris heteroptera	no
Ptereoleotridae	Ptereleotris microlepis	no
Ptereoleotridae	Ptereleotris monoptera	no
Ptereoleotridae	Ptereleotris zebra	no
Ephippidae	Platax orbicularis	no
Siganidae	Siganus argenteus	no
Siganidae	Siganus spinus	no
Zanclidae	Zanculus cornutus	no
Acanthuridae	Acanthurus achilles	no
Acanthuridae	Acanthurus guttatus	no
Acanthuridae	Acanthurus lineatus	no
Acanthuridae	Acanthurus mata	no
Acanthuridae	Acanthurus nigricans	no
Acanthuridae	Acanthurus nigricauda	no
Acanthuridae	Acanthurus nigrofuscus	no
Acanthuridae	Acanthurus nigroris	no
Acanthuridae	Acanthurus nubilus	no
Acanthuridae	Acanthurus olivaceus	no
Acanthuridae	Acanthurus pyroferus	no
Acanthuridae	Acanthurus thompsoni	no
Acanthuridae	Acanthurus triostegus	no
Acanthuridae	Acanthurus xanthopterus	no
Acanthuridae	Ctenochaetus binotatus	no
Acanthuridae	Ctenochaetus flavicauda	no
Acanthuridae	Acanthurus hawaiiensis	no
Acanthuridae	Ctenochaetus marginatus	no
Acanthuridae	Chtenochaetus striatus	no
Acanthuridae	Zebrasoma rostratum	no
Acanthuridae	Zebrasoma scopas	no
Acanthuridae	Zebrasoma veliferum	no
Acanthuridae	Naso annulatus	no
Acanthuridae	Naso brachycentron	no
Acanthuridae	Naso brevirostris	no
Acanthuridae	Naso hexacanthus	no
Acanthuridae	Naso lituratus	no
Acanthuridae	Naso unicornis	no
Acanthuridae	Naso vlamingii	no
Sphyraenidae	Sphyraena barracuda	no
Sphyraenidae	Sphyraena helleri	no
Sphyraenidae	Sphyraena qenie	no
Bothidae	Asterorhombus filifer	no
Bothidae	Bothus mancus	no
Bothidae	Bothus pantherinus	no
Samaridae	Samariscus triocellatus	no
Samaridae	Aseraggodes melanostictus	no
Balistidae	Balistapus undulatus	no
Balistidae	Balistoides viridescens	no
Balistidae	Canthidermis maculatus	no
Balistidae	Melichthys niger	no
Balistidae	Melichthys vidua	no
Balistidae	Odonus niger	no
Balistidae	Pseudobalistes flavimarginatus	no
Balistidae	Pseudobalistes fuscus	no
Balistidae	Rhinecanthus aculeatus	no
Balistidae	Rhinecanthus lunula	no
Balistidae	Rhinecanthus rectangulus	no
Balistidae	Sufflamen bursa	no
Balistidae	Sufflamen fraenatum	no
Balistidae	Xanthichthys auromarginatus	no
Balistidae	Xanthichthys caeruleolineatus	no
Balistidae	Xanthichthys mento	no
Monocanthidae	Aluterus scriptus	no
Monocanthidae	Amanses scopas	no
Monocanthidae	Cantherhines dumerilli	no
Monocanthidae	Cantherhines longicaudus	no
Monocanthidae	Cantherhines sandwichiensis	no
Monocanthidae	Pervagor aspricaudus	no
Ostraciidae	Lactoria cornuta	no
Ostraciidae	Ostracion cubicus	no
Ostraciidae	Ostracion meleagris	no
Ostraciidae	Ostracion whitleyi	no
Tetraodontidae	Arothron hispidus	no
Tetraodontidae	Arothron meleagris	no
Tetraodontidae	Arothron stellatus	no
Tetraodontidae	Canthigaster amboinensis	no
Tetraodontidae	Canthigaster bennetti	no
Tetraodontidae	Canthigaster epilampra	no
Tetraodontidae	Canthigaster janthinoptera	no
Tetraodontidae	Canthigaster ocellicincta	no
Tetraodontidae	Canthigaster solandri	no
Tetraodontidae	Canthigaster valentini	no
Diodontidae	Diodon histrix	no
Diodontidae	Diodon liturosus	no
Apogonidae	Cheilodipterus artus	no
Labridae	Cirrhilabrus scottorum	no
Labridae	Bodianus anthioides	no
Labridae	Bodianus axilaris	no
Blennidae	Plagiotremus tapeinosoma	no
Blennidae	Plagiotremus rhinorhynchos	no
Gobiidae	Opua sp.	no
Gobiidae	Priolepis squamogena	no
Gobiidae	Trimma unisquamis	no
Gobiidae	Trimmatom eviotops	no
Caracanthidae	Caracanthus maculatus	yes
Apogonidae	Fowleria vaiulae	yes
Chaetodontidae	Chaetodon auriga	yes
Chaetodontidae	Chaetodon benetti	yes
Chaetodontidae	Chaetodon citrinellus	yes
Chaetodontidae	Chaetodon ephippium	yes
Chaetodontidae	Chaetodon flavirostris	yes
Chaetodontidae	Chaetodon lineolatus	yes
Chaetodontidae	Chaetodon lunula	yes
Chaetodontidae	Chaetodon lunulatus	yes
Chaetodontidae	Chaetodon ornatissimus	yes
Chaetodontidae	Chaetodon pelewensis	yes
Chaetodontidae	Chaetodon quadrimaculatus	yes
Chaetodontidae	Chaetodon reticulatus	yes
Chaetodontidae	Chaetodon semeion	yes
Chaetodontidae	Chaetodon trichorus	yes
Chaetodontidae	Chaetodon trifascialis	yes
Chaetodontidae	Chaetodon ulietensis	yes
Chaetodontidae	Chaetodon unimaculatus	yes
Chaetodontidae	Chaetodon vagabundus	yes
Chaetodontidae	Forcipiger flavissimus	yes
Chaetodontidae	Forcipiger longirostris	yes
Pomacentridae	Amphiprion chrysopterus	yes
Pomacentridae	Chromis viridis	yes
Pomacentridae	Dascyllus aruanus	yes
Pomacentridae	Dascyllus flavicaudus	yes
Pomacentridae	Dascyllus trimaculatus	yes
Tripterygiidae	Enneapterygius sp	yes
Blennidae	Cirripectes variolosus	yes
Blennidae	Exallias brevis	yes
Gobiidae	Bathygobius cocosensis	yes
Gobiidae	Bryaninops yongei	yes
Gobiidae	Bryanopsis sp.	yes
Gobiidae	Gobiodon quinquestrigatus	yes
Gobiidae	Pleurosicya micheli	yes
Apogonidae	Cheilodipterus quinquelineatus	yes
Cirrhitidae	Amblycirrhitus bimacula	yes
Cirrhitidae	Cirrhitichthys oxycephalus	yes
Cirrhitidae	Cirrhitus pinnulatus	yes
Cirrhitidae	Neocirrhites armatus	yes
Cirrhitidae	Oxycirrhites typus	yes
Cirrhitidae	Paracirrhites arcatus	yes
Cirrhitidae	Paracirrhites forsteri	yes
Cirrhitidae	Paracirrhites hemistictus	yes
Cirrhitidae	Paracirrhites xanthus	yes
Pomacentridae	Plectroglyphidodon phoenixensis	yes
Gobiidae	Eviota albolineata	yes
